# Supplementary material for: Residential stock data and dataset on energy efficiency characteristics of residential building fabrics in Ireland
Source: Data Brief. 2020 Feb 22;29:105247. doi: 10.1016/j.dib.2020.105247 (PMC7057198; doi:10.1016/j.dib.2020.105247)
Supplement: Multimedia component 1 [file mmc1.zip]

Archive with 1 entries (1 files):
- dib_105247_mmc1.sql
