# Supplementary material for: Residential stock data and dataset on energy efficiency characteristics of residential building fabrics in Ireland
Source: Data Brief. 2020 Feb 22;29:105247. doi: 10.1016/j.dib.2020.105247 (PMC7057198; doi:10.1016/j.dib.2020.105247)
Supplement: Multimedia component 1 [file mmc1.zip › dib_105247_mmc1.sql]

USE [BER]
GO

/****** Object:  Table [dbo].[BERPublicsearchIDNum7]    Script Date: 08/10/2019 09:58:00 ******/
SET ANSI_NULLS ON
GO

SET QUOTED_IDENTIFIER ON
GO

SET ANSI_PADDING ON
GO

CREATE TABLE [dbo].[BERPublicsearchID](
	[RecordID] [int] IDENTITY(1,1) NOT NULL,
	[CountyID] [int] NULL,
	[CountyName] [varchar](50) NULL,
	[DwellingTypeDescr] [varchar](50) NULL,
	[Year_of_Construction] [int] NULL,
	[TypeofRating] [varchar](50) NULL,
	[EnergyRating] [varchar](50) NULL,
	[BerRating] [float] NULL,
	[GroundFloorArea(sq m)] [float] NULL,
	[UValueWall] [float] NULL,
	[UValueRoof] [float] NULL,
	[UValueFloor] [float] NULL,
	[UValueWindow] [float] NULL,
	[UvalueDoor] [float] NULL,
	[WallArea] [float] NULL,
	[RoofArea] [float] NULL,
	[FloorArea] [float] NULL,
	[WindowArea] [float] NULL,
	[DoorArea] [float] NULL,
	[NoStoreys] [int] NULL,
	[CO2Rating] [float] NULL,
	[MainSpaceHeatingFuel] [varchar](50) NULL,
	[MainWaterHeatingFuel] [varchar](50) NULL,
	[HSMainSystemEfficiency] [float] NULL,
	[MultiDwellingMPRN] [varchar](50) NULL,
	[TGDLEdition] [varchar](50) NULL,
	[MPCDERValue] [varchar](50) NULL,
	[HSEffAdjFactor] [float] NULL,
	[HSSupplHeatFraction] [float] NULL,
	[HSSupplSystemEff] [float] NULL,
	[WHMainSystemEff] [float] NULL,
	[WHEffAdjFactor] [float] NULL,
	[SupplSHFuel] [varchar](50) NULL,
	[SupplWHFuel] [varchar](50) NULL,
	[SHRenewableResources] [varchar](50) NULL,
	[WHRenewableResources] [varchar](50) NULL,
	[NoOfChimneys] [varchar](50) NULL,
	[NoOfOpenFlues] [varchar](50) NULL,
	[NoOfFansAndVents] [varchar](50) NULL,
	[NoOfFluelessGasFires] [varchar](50) NULL,
	[DraftLobby] [varchar](50) NULL,
	[VentilationMethod] [varchar](50) NULL,
	[FanPowerManuDeclaredValue] [varchar](50) NULL,
	[HeatExchangerEff] [varchar](50) NULL,
	[StructureType] [varchar](50) NULL,
	[SuspendedWoodenFloor] [varchar](50) NULL,
	[PercentageDraughtStripped] [varchar](50) NULL,
	[NoOfSidesSheltered] [varchar](50) NULL,
	[PermeabilityTest] [varchar](50) NULL,
	[PermeabilityTestResult] [float] NULL,
	[TempAdjustment] [varchar](50) NULL,
	[HeatSystemControlCat] [varchar](50) NULL,
	[HeatSystemResponseCat] [varchar](50) NULL,
	[NoCentralHeatingPumps] [varchar](50) NULL,
	[CHBoilerThermostatControlled] [varchar](50) NULL,
	[NoOilBoilerHeatingPumps] [varchar](50) NULL,
	[OBBoilerThermostatControlled] [varchar](50) NULL,
	[OBPumpInsideDwelling] [varchar](50) NULL,
	[NoGasBoilerHeatingPumps] [varchar](50) NULL,
	[WarmAirHeatingSystem] [varchar](50) NULL,
	[UndergroundHeating] [varchar](50) NULL,
	[GroundFloorUValue] [varchar](50) NULL,
	[DistributionLosses] [varchar](50) NULL,
	[StorageLosses] [varchar](50) NULL,
	[ManuLossFactorAvail] [varchar](50) NULL,
	[SolarHotWaterHeating] [varchar](50) NULL,
	[ElecImmersionInSummer] [varchar](50) NULL,
	[CombiBoiler] [varchar](50) NULL,
	[KeepHotFacility] [varchar](50) NULL,
	[WaterStorageVolume] [varchar](50) NULL,
	[DeclaredLossFactor] [float] NULL,
	[TempFactorUnadj] [varchar](50) NULL,
	[TempFactorMultiplier] [varchar](50) NULL,
	[InsulationType] [varchar](50) NULL,
	[InsulationThickness] [varchar](50) NULL,
	[PrimaryCircuitLoss] [varchar](50) NULL,
	[CombiBoilerAddLoss] [varchar](50) NULL,
	[ElecConsumpKeepHot] [varchar](50) NULL,
	[ApertureArea] [varchar](50) NULL,
	[ZeroLossCollectorEff] [varchar](50) NULL,
	[CollectorHeatLossCoEff] [varchar](50) NULL,
	[AnnualSolarRadiation] [varchar](50) NULL,
	[OvershadingFactor] [varchar](50) NULL,
	[CylinderStat] [varchar](50) NULL,
	[SolarStorageVolume] [varchar](50) NULL,
	[VolumeOfPreHeatStore] [varchar](50) NULL,
	[CombinedCylinder] [varchar](50) NULL,
	[ElectricityConsumption] [varchar](50) NULL,
	[SWHPumpSolarPowered] [varchar](50) NULL,
	[ChargingBasisHeatConsumed] [varchar](50) NULL,
	[gsdHSSupplHeatFraction] [varchar](50) NULL,
	[gsdHSSupplSystemEff] [varchar](50) NULL,
	[DistLossFactor] [varchar](50) NULL,
	[CHPUnitHeatFraction] [varchar](50) NULL,
	[CHPSystemType] [varchar](50) NULL,
	[CHPElecEff] [varchar](50) NULL,
	[CHPHeatEff] [varchar](50) NULL,
	[CHPFuelType] [varchar](50) NULL,
	[SupplHSFuelTypeID] [varchar](50) NULL,
	[gsdSHRenewableResources] [varchar](50) NULL,
	[gsdWHRenewableResources] [varchar](50) NULL,
	[SolarHeatFraction] [varchar](50) NULL,
	[DeliveredLightingEnergy] [float] NULL,
	[DeliveredEnergyPumpsFans] [float] NULL,
	[DeliveredEnergyMainWater] [float] NULL,
	[DeliveredEnergyMainSpace] [float] NULL,
	[PrimaryEnergyLighting] [float] NULL,
	[PrimaryEnergyPumpsFans] [float] NULL,
	[PrimaryEnergyMainWater] [float] NULL,
	[PrimaryEnergyMainSpace] [float] NULL,
	[CO2Lighting] [varchar](50) NULL,
	[CO2PumpsFans] [varchar](50) NULL,
	[CO2MainWater] [varchar](50) NULL,
	[CO2MainSpace] [varchar](50) NULL,
	[GroundFloorArea] [varchar](50) NULL,
	[GroundFloorHeight] [varchar](50) NULL,
	[FirstFloorArea] [varchar](50) NULL,
	[FirstFloorHeight] [varchar](50) NULL,
	[SecondFloorArea] [varchar](50) NULL,
	[SecondFloorHeight] [varchar](50) NULL,
	[ThirdFloorArea] [varchar](50) NULL,
	[ThirdFloorHeight] [varchar](50) NULL,
	[ThermalBridgingFactor] [float] NULL,
	[ThermalMassCategory] [varchar](50) NULL,
	[PredominantRoofTypeArea] [varchar](50) NULL,
	[PredominantRoofType] [varchar](50) NULL,
	[LowEnergyLightingPercent] [varchar](50) NULL,
	[TotalDeliveredEnergy] [float] NULL,
	[DeliveredEnergySecondarySpace] [float] NULL,
	[DeliveredEnergySupplementaryWater] [float] NULL,
	[LivingAreaPercent] [float] NULL,
	[CO2SecondarySpace] [varchar](50) NULL,
	[CO2SupplementaryWater] [varchar](50) NULL,
	[PrimaryEnergySecondarySpace] [float] NULL,
	[PrimaryEnergySupplementaryWater] [float] NULL,
	[HESSchemeUpgrade] [varchar](50) NULL,
	[RoomInRoofArea] [float] NULL,
	[MainFloorArea] [float] NULL,
	[PurposeOfRating] [varchar](50) NULL,
	[DateOfAssessment] [varchar](50) NULL,
	[WallType] [nvarchar](50) NULL
) ON [PRIMARY]

GO

SET ANSI_PADDING OFF
GO

INSERT INTO [dbo].[BERPublicsearchID] 
(	[CountyName],
	[DwellingTypeDescr],
	[Year_of_Construction],
	[TypeofRating],
	[EnergyRating],
	[BerRating] ,
	[GroundFloorArea(sq m)] ,
	[UValueWall] ,
	[UValueRoof] ,
	[UValueFloor] ,
	[UValueWindow] ,
	[UvalueDoor] ,
	[WallArea] ,
	[RoofArea] ,
	[FloorArea] ,
	[WindowArea] ,
	[DoorArea] ,
	[NoStoreys],
	[CO2Rating] ,
	[MainSpaceHeatingFuel],
	[MainWaterHeatingFuel],
	[HSMainSystemEfficiency] ,
	[HSEffAdjFactor] ,
	[HSSupplHeatFraction] ,
	[HSSupplSystemEff] ,
	[WHMainSystemEff] ,
	[WHEffAdjFactor] ,
	[SupplSHFuel],
	[SupplWHFuel],
	[NoOfChimneys],
	[NoOfOpenFlues],
	[NoOfFansAndVents],
	[NoOfFluelessGasFires],
	[DraftLobby],
	[VentilationMethod],
	[StructureType],
	[SuspendedWoodenFloor],
	[PercentageDraughtStripped],
	[NoOfSidesSheltered],
	[PermeabilityTest],
	[PermeabilityTestResult] ,
	[TempAdjustment],
	[HeatSystemControlCat],
	[HeatSystemResponseCat],
	[NoCentralHeatingPumps],
	[CHBoilerThermostatControlled],
	[NoOilBoilerHeatingPumps],
	[OBBoilerThermostatControlled],
	[OBPumpInsideDwelling],
	[NoGasBoilerHeatingPumps],
	[WarmAirHeatingSystem],
	[UndergroundHeating],
	[GroundFloorUValue],
	[DistributionLosses],
	[StorageLosses],
	[ManuLossFactorAvail],
	[SolarHotWaterHeating],
	[ElecImmersionInSummer],
	[CombiBoiler],
	[KeepHotFacility],
	[WaterStorageVolume],
	[DeclaredLossFactor] ,
	[TempFactorUnadj],
	[TempFactorMultiplier],
	[InsulationType],
	[InsulationThickness],
	[PrimaryCircuitLoss],
	[SolarHeatFraction],
	[GroundFloorArea],
	[GroundFloorHeight],
	[FirstFloorArea],
	[FirstFloorHeight],
	[SecondFloorArea],
	[SecondFloorHeight],
	[ThirdFloorArea],
	[ThirdFloorHeight],
	[ThermalBridgingFactor] ,
	[ThermalMassCategory],
	[PredominantRoofTypeArea],
	[PredominantRoofType],
	[LowEnergyLightingPercent],
	[LivingAreaPercent] ,
	[RoomInRoofArea] ,
	[MainFloorArea] ,
	[PurposeOfRating],
	[DateOfAssessment])
select 
	[CountyName],
	[DwellingTypeDescr],
	[Year_of_Construction],
	[TypeofRating],
	[EnergyRating],
	[BerRating] ,
	[GroundFloorArea(sq m)] ,
	[UValueWall] ,
	[UValueRoof] ,
	[UValueFloor] ,
	[UValueWindow] ,
	[UvalueDoor] ,
	[WallArea] ,
	[RoofArea] ,
	[FloorArea] ,
	[WindowArea] ,
	[DoorArea] ,
	[NoStoreys],
	[CO2Rating] ,
	[MainSpaceHeatingFuel],
	[MainWaterHeatingFuel],
	[HSMainSystemEfficiency] ,
	[HSEffAdjFactor] ,
	[HSSupplHeatFraction] ,
	[HSSupplSystemEff] ,
	[WHMainSystemEff] ,
	[WHEffAdjFactor] ,
	[SupplSHFuel],
	[SupplWHFuel],
	[NoOfChimneys],
	[NoOfOpenFlues],
	[NoOfFansAndVents],
	[NoOfFluelessGasFires],
	[DraftLobby],
	[VentilationMethod],
	[StructureType],
	[SuspendedWoodenFloor],
	[PercentageDraughtStripped],
	[NoOfSidesSheltered],
	[PermeabilityTest],
	[PermeabilityTestResult] ,
	[TempAdjustment],
	[HeatSystemControlCat],
	[HeatSystemResponseCat],
	[NoCentralHeatingPumps],
	[CHBoilerThermostatControlled],
	[NoOilBoilerHeatingPumps],
	[OBBoilerThermostatControlled],
	[OBPumpInsideDwelling],
	[NoGasBoilerHeatingPumps],
	[WarmAirHeatingSystem],
	[UndergroundHeating],
	[GroundFloorUValue],
	[DistributionLosses],
	[StorageLosses],
	[ManuLossFactorAvail],
	[SolarHotWaterHeating],
	[ElecImmersionInSummer],
	[CombiBoiler],
	[KeepHotFacility],
	[WaterStorageVolume],
	[DeclaredLossFactor] ,
	[TempFactorUnadj],
	[TempFactorMultiplier],
	[InsulationType],
	[InsulationThickness],
	[PrimaryCircuitLoss],
	[SolarHeatFraction],
	[GroundFloorArea],
	[GroundFloorHeight],
	[FirstFloorArea],
	[FirstFloorHeight],
	[SecondFloorArea],
	[SecondFloorHeight],
	[ThirdFloorArea],
	[ThirdFloorHeight],
	[ThermalBridgingFactor] ,
	[ThermalMassCategory],
	[PredominantRoofTypeArea],
	[PredominantRoofType],
	[LowEnergyLightingPercent],
	[LivingAreaPercent] ,
	[RoomInRoofArea] ,
	[MainFloorArea],
	[PurposeOfRating],
	[DateOfAssessment]
from [BER].[dbo].[BERPublicsearch]
