# Supplementary material for: Residential stock data and dataset on energy efficiency characteristics of residential building fabrics in Ireland
Source: Data Brief. 2020 Feb 22;29:105247. doi: 10.1016/j.dib.2020.105247 (PMC7057198; doi:10.1016/j.dib.2020.105247)
Supplement: Multimedia component 2 [file mmc2.zip › dib_105247_mmc2.sql]

USE [BER]
GO
--Initial count of all records in the database before deleting
SELECT COUNT(RecordID) AS [TotalInitial_Records#] FROM [dbo].[BERPublicsearchID]
GO 
--Remove All values Where MainFloorArea = 0 sq m

DELETE FROM [dbo].[BERPublicsearchID]
      WHERE MainFloorArea = 0
SELECT COUNT(RecordID) AS [TotalRemaining_Records@MainFloorArea=0] FROM [dbo].[BERPublicsearchID]
GO
--Remove All Dwellings Where Total Floor Area < = 30
DELETE FROM [dbo].[BERPublicsearchID]
      WHERE [GroundFloorArea(sq m)] <= 30
SELECT COUNT(RecordID) AS [TotalRemaining_Records@TotalFloorArea<=30] FROM [dbo].[BERPublicsearchID]
GO
--Remove Provisional Ratings
DELETE FROM [dbo].[BERPublicsearchID]
      WHERE [TypeofRating] = 'Provisional    '
SELECT COUNT(RecordID) AS [TotalRemaining_Records@ProvisionalRemoved] FROM [dbo].[BERPublicsearchID]
GO
--Remove Floor Area > 1000m
DELETE FROM [dbo].[BERPublicsearchID]
      WHERE [GroundFloorArea(sq m)] > 1000
SELECT COUNT(RecordID) AS [TotalRemaining_Records@TotalFloorArea>1000] FROM [dbo].[BERPublicsearchID]
GO
--Remove Apartments and Terraced homes with main floor area > 500 m
DELETE FROM [dbo].[BERPublicsearchID]
      WHERE [DwellingTypeDescr] IN ('End of terrace house','Mid-terrace house','Top-floor apartment','Mid-floor apartment','Basement Dwelling','Apartment','Semi-detached house','Maisonette','Ground-floor apartment')
	  AND [GroundFloorArea(sq m)] > 500
SELECT COUNT(RecordID) AS [TotalRemaining_Records@TotApp>500] FROM [dbo].[BERPublicsearchID]
GO
--remove where HSMainSystemEfficiency < 19
DELETE FROM [dbo].[BERPublicsearchID]
      where HSMainSystemEfficiency < 19
SELECT COUNT(RecordID) AS [TotalRemaining_Records@HSMainSystemEfficiency<19] FROM [dbo].[BERPublicsearchID]
GO

--remove where HSEffAdjFactor < 0.7
DELETE FROM [dbo].[BERPublicsearchID]
      where HSEffAdjFactor < 0.7
SELECT COUNT(RecordID) AS [TotalRemaining_Records@HSEffAdjFactor<0.7] FROM [dbo].[BERPublicsearchID]
GO

--remove where WHMainSystemEff < 19 OR WHMainSystemEff > 450
DELETE FROM [dbo].[BERPublicsearchID]
     where WHMainSystemEff < 19 OR WHMainSystemEff > 450
SELECT COUNT(RecordID) AS [TotalRemaining_Records@WHMainSystemEff] FROM [dbo].[BERPublicsearchID]
GO

--remove where WHEffAdjFactor < 0.7
DELETE FROM [dbo].[BERPublicsearchID]
     where WHEffAdjFactor < 0.7
SELECT COUNT(RecordID) AS [TotalRemaining_Records@HWHEffAdjFactor] FROM [dbo].[BERPublicsearchID]
GO


--remove where HSSupplSystemEff > 0 and HSSupplSystemEff < 19
DELETE FROM [dbo].[BERPublicsearchID]
     where HSSupplSystemEff > 0 and HSSupplSystemEff < 19
SELECT COUNT(RecordID) AS [TotalRemaining_Records@HSSupplSystemEff] FROM [dbo].[BERPublicsearchID]
GO

--remove where LivingAreaPercent > 90 or LivingAreaPercent < 5
DELETE FROM [dbo].[BERPublicsearchID]
     where LivingAreaPercent > 90 or LivingAreaPercent < 5
SELECT COUNT(RecordID) AS [TotalRemaining_Records@LivingArea%] FROM [dbo].[BERPublicsearchID]
GO

--remove where HSSupplHeatFraction NOT IN (0,0.1,0.15,0.2)
DELETE FROM [dbo].[BERPublicsearchID]
     where HSSupplHeatFraction NOT IN (0,0.1,0.15,0.2)
SELECT COUNT(RecordID) AS [TotalRemaining_Records@HSSupplHeatFraction] FROM [dbo].[BERPublicsearchID]
GO

--remove where DeclaredLossFactor > 20
DELETE FROM [dbo].[BERPublicsearchID]
     where DeclaredLossFactor > 20
SELECT COUNT(RecordID) AS [TotalRemaining_Records@DeclaredLossFactor] FROM [dbo].[BERPublicsearchID]
GO

--remove where ThermalBridgingFactor < 0 or ThermalBridgingFactor > 0.15
DELETE FROM [dbo].[BERPublicsearchID]
     where ThermalBridgingFactor < 0 or ThermalBridgingFactor > 0.15
SELECT COUNT(RecordID) AS [TotalRemaining_Records@ThermalBridgingFactor] FROM [dbo].[BERPublicsearchID]
GO
