# Supplementary material for: Residential stock data and dataset on energy efficiency characteristics of residential building fabrics in Ireland
Source: Data Brief. 2020 Feb 22;29:105247. doi: 10.1016/j.dib.2020.105247 (PMC7057198; doi:10.1016/j.dib.2020.105247)
Supplement: Multimedia component 4 [file mmc4.xlsx]

## Sheet: PWBER Mean
BER Categories = AB/CD/EFG
House Categories = Detached, Semi-Detached/Terraced, Apartment
Mean BER Improvement (kWh/m^2/yr)
	Detached House			Semi-Detached/Terrace			Apartment
Combination	AB	CD	EFG	AB	CD	EFG	AB	CD	EFG
Attic	25.8734	72.4573	159.491	20.6889	74.6607	174.943	10.3249	71.2275	154.664
Cavity	25.4758	60.8484	149.357	24.7052	71.1301	142.334	19.7448	50.858	87.1062
External Wall	41.5326	84.995	156.523	40.067	89.5588	153.577	37.7425	70.3607	122.322
Internal Dry-Lining	33.6654	96.5923	182.056	39.583	101.152	193.082	33.7348	59.3698	169.599
Boiler w/ HC	46.7739	91.0092	169.989	47.8128	92.132	162.861	46.2194	97.6567	177.093
HC Only	34.1927	63.5025	129.048	36.5354	68.1886	126.064	31.8218	61.1423	140.536
Solar	21.9816	37.8402	49.673	25.1023	45.78	72.0896	29.2828	47.1422	86.4374
Attic + Cavity	24.3103	50.6173	149.108	25.3187	53.5604	135.037	23.4123	63.371	130.192
Attic + External	42.1947	96.8253	196.482	42.1648	101.258	184.918	37.75	93.8307	161.131
Attic + Dry-Lining	33.4979	102.937	208.331	35.8133	101.194	198.467	38.0817	90.9327	199.649
Attic + Boiler w/ HC	51.8935	103.362	192.931	52.3291	103.782	186.063	59.0437	107.353	200.144
Attic + HC only	36.0943	73.5525	162.207	41.3079	74.1059	138.074	45.5561	85.2995	160.79
Attic + Solar	28.2985	52.0464	48.415	27.92	81.232	172.16	33.68	40.16	.
Cavity + Boiler w/ HC	54.1319	108.483	232.161	51.5809	111.619	222.736	71.856	124.972	222.237
Cavity + HC only	40.8217	64.6923	213.467	43.961	66.6505	.	24.9329	66.538	.
Cavity + Solar	27.4993	48.635	140.31	29.8	89.4433	.	28.59	.	.
External + Boiler w/ HC	54.75	134.288	217.195	66.2746	146.096	228.44	51.4983	124.812	253.234
External + HC only	55.825	128.355	171.222	33.53	121.346	170.366	63.8775	92.9913	131.262
External + Solar	45.0775	108.718	203.518	50.2367	166.676	138.14	.	106.48	171.78
Dry-Lining + Boiler w/ HC	58.2919	146.017	246.693	35.0186	156.907	256.857	66.4413	152.557	246.102
Dry-Lining + HC only	69.2467	126.952	196.333	41.218	110.499	131.343	41.19	53.1995	164.875
Sry-Lining + Solar	59.145	69.6633	181.81	.	.	.	.	9.86	.
Boiler + Solar	55.593	110.889	212.169	60.3015	113.647	234.983	53.43	118.447	179.488
Attic + Cavity + Boiler w/ HC	44.9171	95.1012	210.326	46.032	101.495	210.824	34.6968	114.661	220.802
Attic + Cavity + HC only	38.7354	72.2344	160.091	41.0853	66.5819	163.705	42.6374	75.8844	152.249
Attic + Cavity + Solar	27.3059	66.6761	280.88	33.9415	79.9414	.	31.41	47.015	.
Attic+External+Boiler w/HC	51.3478	156.41	239.887	73.3583	148.307	245.08	49.61	129.596	245.156
Attic + External + HC only	61.674	115.624	223.698	57.91	128.333	225.124	35.15	113.979	209.849
Attic + External + Solar	.	85.3833	.	.	128.35	.	.	.	.
Attic+Dry-Lining+Boiler w/ HC	62.1919	149.858	264.051	56.235	159.641	264.253	79.7315	160.959	255.441
Attic + Dry-Lining + HC only	55.9509	123.363	232.664	28.645	144.497	243.59	42.992	120.605	237.99
Attic + Dry-Lining + Solar	42.95	125.908	246.096	.	29.63	.	.	79.655	.
Cavity + Boiler w/ HC + Solar	55.6744	131.145	237.33	.	32.18	.	.	.	.
Cavity + HC only + Solar	48.56	84.6933	.	.	34.22	.	.	.	.
External + Boiler w/ HC + Solar	94.795	142.883	228.032	17.85	149.519	256.123	.	240.41	.
External + HC only + Solar	60.93	37.5	71.32	49.64	132.843	217.06	.	.	.
Dry-Lining + Boiler w/ HC + Solar	.	.	.	.	.	.	.	.	.
Dry-Lining + HC only + Solar	76.7075	181.898	227.863	95.34	152.496	296.215	.	113.175	.
Attic + Cavity + Boiler w/ HC + Solar	50.348	110.993	194.96	41.1058	143.658	207.593	17.24	107.975	.
Attic + Cavity + HC only + Solar	41.4997	94.9911	223.85	43.695	60.916	81.19	21.83	107.735	.
Attic + External + Boiler w/ HC + Solar	71.8833	172.43	286.659	79.8	181.832	258.668	25.22	62.8775	.
Attic + External + HC only + Solar	.	224.635	236.287	.	153.677	259.485	.	88.35	.
Attic + Dry-Lining + Boiler w/ HC + Solar	70.7287	162.611	286.415	55.54	180.39	277.884	47.74	170.183	232.12
Attic + Dry-Lining + HC only + Solar	66.0733	134.961	262.935	88.435	125.019	142.2	88.46	189.01	.
